# Supplementary material for: Validation of the Dutch version of the primary care resources and support for self-management tool: A tool to assess the quality of self-management support
Source: PLoS One. 2020 Mar 10;15(3):e0229771. doi: 10.1371/journal.pone.0229771 (PMC7064186; doi:10.1371/journal.pone.0229771)
Supplement: S1 File — (XLSX) [file pone.0229771.s004.xlsx]

## Sheet: Sheet2
Ptnr	Function	Setting	Age_group	Yrs_exp	PCRSt0_1	PCRSt0_2	PCRSt0_3	PCRSt0_4	PCRSt0_5	PCRSt0_6	PCRSt0_7	PCRSt0_8	PCRSt0_9	PCRSt0_10	PCRSt0_11	PCRSt0_12	PCRSt0_13	PCRSt0_14	PCRSt0_15	PCRSt0_16	PCRSt0_Cons	PCRSt0_Org	PCRSt0_Total	PCRS_Und_t0_1	PCRS_Und_t0_2	PCRS_Und_t0_3	PCRS_Und_t0_4	PCRS_Und_t0_5	PCRS_Und_t0_6	PCRS_Und_t0_7	PCRS_Und_t0_8	PCRS_Und_t0_9	PCRS_Und_t0_10	PCRS_Und_t0_11	PCRS_Und_t0_12	PCRS_Und_t0_13	PCRS_Und_t0_14	PCRS_Und_t0_15	PCRS_Und_t0_16	PCRSt0_Cons	PCRSt0_Org	PCRSt0_Total	PCRS_Rel_t0_1	PCRS_Rel_t0_2	PCRS_Rel_t0_3	PCRS_Rel_t0_4	PCRS_Rel_t0_5	PCRS_Rel_t0_6	PCRS_Rel_t0_7
1	Fysiotherapeut	Specialistisch behandelcentrum	31-50	21>	8	9	10	9	9	9	8	7	9	7	6	8	8	8	8	7	69	61	130	6	10	10	10	10	10	10	10	10	10	6	10	10	6	10	10	76	72	148	6	10	10	6	10		10
2	Fysiotherapeut	Specialistisch behandelcentrum	31-50	6 tot 10	5	4	7	3	6	4	7	7	6	6	6	8	7	5	8	6	43	52	95	6	10	10	10	6	10	6	10	6	6	6	6	10	6	10	10	68	60	128	10	10	10	10	6	10	6
3	Physician assistant	Specialistisch behandelcentrum	18-30	6 tot 10	7	7	7	7	7	7	8	7	8	7	8	5	8	1	7	8	57	52	109	10	6	10	6	6	10	10	6	10	6	10	1	10	6	10	6	64	59	123	10	6	10	6	10	10	10
4	Gespecialiseerd verpleegkundige	Specialistisch behandelcentrum	31-50	21>	6	6	7	7	7	7	6	6	6	7	7	9	7	6	9	8	52	59	111	10	10	10	10	10	10	6	6	6	7	7	9	7	6	9	8	72	59	131	10	10	10	10	10	10	6
5	Bewegingsagoog	Specialistisch behandelcentrum	31-50	11 tot 20	6	7	9	6	8	9	8	7	7	8	9	8	10	8	8	10	60	68	128	6	6	10	6	10	10	6	6	6	10	10	6	10	10	10	10	60	72	132	6	10	10	6	10	10	10
6	Cardioloog	Ziekenhuis	18-30	0 tot 5	5	8	6	7	5	8	6	5	9	4	7	5	7	7	6	8	50	53	103	6	10	6	6	6	6	6	6	6	1	6	6	6	6	6	6	52	43	95	6	10	6	10	6	6	6
7	Gespecialiseerd verpleegkundige	Specialistisch behandelcentrum	51>	21>	10	10	10	10	10	10	10	8	10	8	10	9	10	6	10	10	78	73	151	10	10	10	10	10	10	10	10	10	10	10	10	10	1	10	10	80	71	151	10	10	10	10	10	10	10
8	Gespecialiseerd verpleegkundige	Specialistisch behandelcentrum	31-50	0-5	7	10	9	7	7	7	8	7	9	8	9	2	4	6	9	4	62	51	113	10	10	10	10	10	10	10	10	10	10	10	10	10	10	10	10	80	80	160	10	10	10	10	10	10	10
9	cardioloog	Ziekenhuis	18-30	0-5	3	4	5	4	6	7	5	8	7	7	3	1	8	4	7	1	42	38	80	6	10	10	10	10	10	10	10	10	10	10	10	10	10	10	6	76	76	152	10	10	10	10	10	10	10
10	Arts	Specialistisch behandelcentrum	31-50	11-20	3	4	7	4	7		5	4	8	7	10		8	6	5	8	34	52	86	6	6	10	10	6		6	6	6	6	6		6	1	1	6	50	32	82	10	10	10	10	6		6
11	Dietist	Specialistisch behandelcentrum	18-30	6 tot 10	7	9	9	6	8	8	6	2	9	5	8	9	8	1	6	3	55	49	104	10	10	10	10	10	10	10	6	6	10	6	10	10	1	6	6	76	55	131	6	10	10	10	10	10	10
12	Psycholoog	Specialistisch behandelcentrum	18-30	0 tot 5	7	7	7	4	7	8	7	4	7	7	8	4	7	1	7	6	51	47	98	10	10	10	10	10	10	10	10	6	6	10	10	10	6	10	10	80	68	148	10	10	10	10	10	10	10
13	Verpleegkundig specialist	Ziekenhuis	31-50	21>	2	3	3	3	3	4	4	4	5	3	4	2	5	2	8	3	26	32	58	6	10	10	10	10	10	10	10	10	10	10	10	10	10	10	10	76	80	156	10	10	10	10	10	10	10
14	Verpleegkundig specialist	Ziekenhuis	31-50	21>	4	4	1	1	4	7	4	4	1	1	1	1	3	1	1	1	29	10	39	6	6	6	6	6	10	10	10	1	1	6	1	6	1	1	1	60	18	78	6	10	6	6	6	10	6
15	Fysiotherapeut	Specialistisch behandelcentrum	18-30	6 tot 10	10	7	9	4	7	7	6	6	4	4	8	8	6	3	6	1	56	40	96	10	10	10	6	10	10	6	10	6	6	10	10	10	6	10	10	72	68	140	10	10	10	6	10	10	6
16	Ergotherapeut	Specialistisch behandelcentrum	31-50	11 tot 20	8	8	9	9	8	7	7	8	3	7	9	7	9	2	6	8	64	51	115	10	10	10	10	10	10	6	6	6	10	10	10	10	6	10	10	72	72	144	6	10	6	10	10	10	6
21	Gespecialiseerd verpleegkundige	Specialistisch behandelcentrum	31-50	21>	6	8	9	7	7	8	7	7	9	8	9	8	9	6	7	1	59	57	116	6	10	10	10	6	10	6	6	10	6	10	10	10	6	10	6	64	68	132	6	10	10	10	10	10	10
23	Beeldend therapeut	Specialistisch behandelcentrum	18-30	0 tot 5	5	7	7	7	7	7	8	7	4	4	8	8	5	5	9	3	55	46	101	6	10	10	10	10	10	10	10	1	6	6	6	10	10	10	10	76	59	135	10	10	10	10	10	10	10
22	Verpleegkundig specialist	Specialistisch behandelcentrum	51>	21>	7	7	7	8	7	8	8	7	8	4	8	5	6	8	7	7	59	53	112	10	10	6	10	10	10	10	10	10	1	10	6	6	10	6	6	76	55	131	10	10	6	10	10	10	10
18	Agoog	Specialistisch behandelcentrum	51>	21>	6	8	9	9	9	10		7	10		8	9	8	7	10	6	58	58	116	6	6	10	6	6	10		1	10		6	6	6	1	10	6	45	45	90	10	10	10	10	10	10
24	Kwaliteitsmedewerker	Specialistisch behandelcentrum	51>	21>	8	9	9	7	9	8	7	7	8	8	9	8	9	7	8	9	64	66	130	10	10	10	10	10	10	10	10	10	10	10	10	10	6	10	10	80	76	156	10	10	10	10	10	10	10
25	Dietist	Specialistisch behandelcentrum	31-50	11 tot 20	6	8	7	7	6	8	5	4	7	7	8	8	7	Klik hier om uw antwoord te selecteren:	7	7	51	51	102	6	10	10	10	6	10	6	6	6	6	10	10	10	6	10	10	64	68	132	6	10	10	10	6	10	6
31	Gespecialiseerd verpleegkundige	Specialistisch diagnostisch centrum Specialistisch behandelcentrum	31-50	>21	1	6	6	5	4	5	5	6	3	5	8	8	7	6	5	6	38	48	86	6	10	10	10	6	10	10	10	10	6	10	10	10	6	10	10	72	72	144	10	10	10	10	6	10	10
17	Psycholoog	Specialistisch diagnostisch centrum Specialistisch behandelcentrum	31-50	6 tot 10	7	8	8	7	8	8	7	7	8	7	7	8	8	6	9	6	60	59	119	6	6	10	6	1	10	6	6	10	6	10	1	6	6	10	1	51	50	101	6	10	10	6	6	10	10
26	Psycholoog	Specialistisch diagnostisch centrum Specialistisch behandelcentrum	18-30	0 tot 5	9	8	9	8	10	10	10	8	8	8	8	8	8	7	9	8	72	64	136	10	6	10	10	10	10	10	6	10	10	10	6	10	6	10	10	72	72	144	10	6	10	10	10	10	10
28	Agoog	Specialistisch diagnostisch centrum Specialistisch behandelcentrum	51>	11 tot 20	8	8	8	7	7	7	8	7	7	7	4	8	7	8	7	4	60	52	112	6	Vul hier uw antwoord in	Vul hier uw antwoord in	10	6	10	6	6	6	6	10	Vul hier uw antwoord in	10	6	6	6	44	50	94	10	Vul hier uw antwoord in	Vul hier uw antwoord in	10	6	10	10
29	Revalidatie verpleegkundige	Specialistisch diagnostisch centrum Specialistisch behandelcentrum	31-50	11 tot 20	8	8	9	7	7	8	8	8	8	7	8	8	7	7	8	8	63	61	124	6	6	6	6	6	6	6	6	6	6	6	6	6	6	6	6	48	48	96	6	6	6	6	6	6	6
30	Gespecialiseerd verpleegkundige	Specialistisch diagnostisch centrum Specialistisch behandelcentrum	31-50	11 tot 20	9	7	7	9	9	9	9	8	9	7	10	8	9	6	9	7	67	65	132	10	10	10	10	10	10	10	10	10	6	10	10	10	6	10	10	80	72	152	10	10	10	10	10	10	10
35	Huisarts	Huisartsenpraktijk	51>	21>	3	4	4	3	2	3	2	2	3	2	3	9	4	2	6	3	23	32	55	6	10	10	10	6	10	10	6	10	6	6	6	10	1	10	10	68	59	127	6	10	10	1	1	10	6
36	Praktijkondersteuner	Huisartsenpraktijk	51>	11 tot 20	7	7	7	6	6	8	7	9	9	7	8	6	7	7	7	4	57	55	112	6	10	10	6	10	10	6	6	10	10	6	1	10	6	10	10	64	63	127	10	10	10	10	10	10	10
37	Huisarts	Huisartsenpraktijk	51>	21>	5	7	4	2	3	7	6	5	7	7	8	8	5	5	7	7	39	54	93	10	10	10	6	6	10	10	6	10	6	6	6	6	1	1	6	68	42	110	6	6	6	6	1	6	6
40	Huisarts	Huisartsenpraktijk	31-50	11 tot 20	6	6	8	8	8	7	7	7	6	7	7	8	4	6	7	6	57	51	108	6	10	10	10	6	6	10	10	10	6	10	10	10	6	10	10	68	72	140	10	10	10	10	10	6	10
19	Gespecialiseerd verpleegkundige	Specialistisch behandelcentrum	31-50	21>	8	8	6	6	9	6	5	6	3	3	9	9	8	3	8	3	54	46	100	6	10	10	10	10	10	10	10	6	6	10	10	10	10	6	10	76	68	144	6	10	10	10	10	10	10
32	Gespecialiseerd verpleegkundige	Ziekenhuis	31-50	21>	7	7	7	8	9	9	8	7	9	7	8	6	7	7	9	8	62	61	123	10	10	10	10	10	10	10	10	10	7	6	6	8	10	10	10	80	67	147	10	10	10	6	10	10	10
33	Praktijkondersteuner	Huisartsenpraktijk	51>	21>	4	5	4	3	3	5	4	5	5	4	5	3	3	1	3	4	33	28	61																	0	0	0
34	Huisarts	Huisartsenpraktijk	31-50	0 tot 5	4	4	4	3	3	7	7	8	8	6	8	2	5	4	7	4	40	44	84	6	10	10	10	10	10	10	10	10	10	10	1	10	1	10	10	76	62	138	10	10	10	10	10	10	10
38	Huisarts	Huisartsenpraktijk	31-50	11 tot 20	4	7	7	4	5	7	5	5	8	7	8	7	5	6	7	7	44	55	99	7	8	8	8	8	8	8	8	8	8	8	8	8	8	8	8	63	64	127	7	8	8	8	8	8	8
39	Praktijkondersteuner	Huisartsenpraktijk	18-30	6 tot 10	7	5	8	4	8	9	4	8	7	2	8	1	6	7	7	8	53	46	99	6	6	10	1	10	10	6	10	6	6	10	1	6	1	10	10	59	50	109	10	10	10	1	10	10	6
41	Praktijkondersteuner	Huisartsenpraktijk		21>	6	5	6	5	5	9	6	5	10	7	10	5	5	5	5	5	47	52	99	10	10	10	10	10	10	10	10	6	10	10	10	10	10	10	10	80	76	156	10	10	10	10	10	10	10
42	Gespecialiseerd verpleegkundige	Ziekenhuis	31-50	11 tot 20	6	7	5	6	7	7	7	7	7	8	8	7	6	7	6	8	52	57	109	10	10	10	10	10	10	10	10	10	10	10	10	10	10	10	10	80	80	160	10	10	10	10	10	10	10
43	Dietist	Huisartsenpraktijk	31-50	11 tot 20	5	5	7	4	2	6	3	8	8	7	8	8	4	4	2	3	40	44	84	6	10	10	6	1	10	10	10	6	10	6	1	1	6	6	6	63	42	105	6	10	10	10	6	10	6
44	Apotheker	Huisartsenpraktijk	18-30	0 tot 5	1	3	1	1	4	3	2	3	1	1	9	1	4	1	7	3	18	27	45	10	10	10	6	10	10	10	6	6	6	10	6	6	1	1	10	72	46	118	6	10	6	6	10	10	10
45	Gespecialiseerd verpleegkundige	Ziekenhuis	31-50	21>	7	6	7	7	9	9	9	7	9	7	8	6	7	8	8	8	61	61	122	10	10	10	10	10	10	10	10	10	7	10	6	8	10	10	10	80	71	151	10	10	10	7	10	10	10
46	Praktijkondersteuner	Huisartsenpraktijk	31-50	11 tot 20	7	6	7	7	8	8	7	4	9	6	4	8	10	4	6	9	54	56	110	10	10	10	7	10	10	10	10	10	10	7	10	10	10	10	10	77	77	154	10	9	8	7	10	10	10
47	Praktijkondersteuner	Huisartsenpraktijk	51>	6 tot 10	6	6	6	4	6	7	6	3	7	7	8	7	4	4	6	8	44	51	95	10	10	10	10	10	10	10	10	10	10	10	10	6	6	10	10	80	72	152	6	10	10	6	10	10	6
48	Fysiotherapeut	Huisartsenpraktijk	31-50	21>	4	6	7	4	4	8	7	5	8	5	4	8	4	6	6	8	45	49	94	10	10	10	6	6	10	10	6	6	6	6	10	6	6	6	10	68	56	124	10	10	10	10	10	10	10
49	Fysiotherapeut	Huisartsenpraktijk	51>	21>	4	6	7	4	4	8	7	5	8	5	4	8	4	6	6	8	45	49	94	10	10	10	6	6	10	10	6	6	6	6	10	6	6	6	10	68	56	124	10	10	10	10	10	10	10
																					0	0	0																	0	0	0
1					4	4	4	4	4	4	4	3	4	3	3	4	4	4	4	3	31	29	60	3	4	4	4	4	4	4	4	4	4	3	4	4	3	4	4	31	30	61
2					3	2	3	2	3	2	3	3	3	3	3	4	3	3	4	3	21	26	47	3	4	4	4	3	4	3	4	3	3	3	3	4	3	4	4	29	27	56
3					3	3	3	3	3	3	4	3	4	3	4	3	4	1	3	4	25	26	51	4	3	4	3	3	4	4	3	4	3	4	1	4	3	4	3	28	26	54
4					3	3	3	3	3	3	3	3	3	3	3	4	3	3	4	4	24	27	51	4	4	4	4	4	4	3	3	3	3	3	4	3	3	4	4	30	27	57
5					3	3	4	3	4	4	4	3	3	4	4	4	4	4	4	4	28	31	59	3	3	4	3	4	4	3	3	3	4	4	3	4	4	4	4	27	30	57
6					3	4	3	3	3	4	3	3	4	2	3	3	3	3	3	4	26	25	51	3	4	3	3	3	3	3	3	3	1	3	3	3	3	3	3	25	22	47
7					4	4	4	4	4	4	4	4	4	4	4	4	4	3	4	4	32	31	63	4	4	4	4	4	4	4	4	4	4	4	4	4	1	4	4	32	29	61
8					3	4	4	3	3	3	4	3	4	4	4	2	2	3	4	2	27	25	52	4	4	4	4	4	4	4	4	4	4	4	4	4	4	4	4	32	32	64
9					2	2	3	2	3	3	3	4	3	3	2	1	4	2	3	1	22	19	41	3	4	4	4	4	4	4	4	4	4	4	4	4	4	4	3	31	31	62
10					2	2	3	2	3	4	3	2	4	3	4	4	4	3	3	4	21	29	50	3	3	4	4	3	4	3	3	3	3	3	4	3	1	1	3	27	21	48
11					3	4	4	3	4	4	3	2	4	3	4	4	4	1	3	2	27	25	52	4	4	4	4	4	4	4	3	3	4	3	4	4	1	3	3	31	25	56
12					3	3	3	2	3	4	3	2	3	3	4	2	3	1	3	3	23	22	45	4	4	4	4	4	4	4	4	3	3	4	4	4	3	4	4	32	29	61
13					2	2	2	2	2	2	2	2	3	2	2	2	3	2	4	2	16	20	36	3	4	4	4	4	4	4	4	4	4	4	4	4	4	4	4	31	32	63
14					2	2	1	1	2	3	2	2	1	1	1	1	2	1	1	1	15	9	24	3	3	3	3	3	4	4	4	1	1	3	1	3	1	1	1	27	12	39
15					4	3	4	2	3	3	3	3	2	2	4	4	3	2	3	1	25	21	46	4	4	4	3	4	4	3	4	3	3	4	4	4	3	4	4	30	29	59
16					4	4	4	4	4	3	3	4	2	3	4	3	4	2	3	4	30	25	55	4	4	4	4	4	4	3	3	3	4	4	4	4	3	4	4	30	30	60
21					3	4	4	3	3	4	3	3	4	4	4	4	4	3	3	1	27	27	54	3	4	4	4	3	4	3	3	4	3	4	4	4	3	4	3	28	29	57
23					3	3	3	3	3	3	4	3	2	2	4	4	3	3	4	2	25	24	49	3	4	4	4	4	4	4	4	1	3	3	3	4	4	4	4	31	26	57
22					3	3	3	4	3	4	4	3	4	2	4	3	3	4	3	3	27	26	53	4	4	3	4	4	4	4	4	4	1	4	3	3	4	3	3	31	25	56
18					3	4	4	4	4	4	4	3	4	4	4	4	4	3	4	3	30	30	60	3	3	4	3	3	4	4	1	4	4	3	3	3	1	4	3	25	25	50
24					4	4	4	3	4	4	3	3	4	4	4	4	4	3	4	4	29	31	60	4	4	4	4	4	4	4	4	4	4	4	4	4	3	4	4	32	31	63
25					3	4	3	3	3	4	3	2	3	3	4	4	3	4	3	3	25	27	52	3	4	4	4	3	4	3	3	3	3	4	4	4	3	4	4	28	29	57
31					1	3	3	3	2	3	3	3	2	3	4	4	3	3	3	3	21	25	46	3	4	4	4	3	4	4	4	4	3	4	4	4	3	4	4	30	30	60
17					3	4	4	3	4	4	3	3	4	3	3	4	4	3	4	3	28	28	56	3	3	4	3	1	4	3	3	4	3	4	1	3	3	4	1	24	23	47
26					4	4	4	4	4	4	4	4	4	4	4	4	4	3	4	4	32	31	63	4	3	4	4	4	4	4	3	4	4	4	3	4	3	4	4	30	30	60
28					4	4	4	3	3	3	4	3	3	3	2	4	3	4	3	2	28	24	52	3	4	4	4	3	4	3	3	3	3	4	4	4	3	3	3	28	27	55
29					4	4	4	3	3	4	4	4	4	3	4	4	3	3	4	4	30	29	59	3	3	3	3	3	3	3	3	3	3	3	3	3	3	3	3	24	24	48
30					4	3	3	4	4	4	4	4	4	3	4	4	4	3	4	3	30	29	59	4	4	4	4	4	4	4	4	4	3	4	4	4	3	4	4	32	30	62
35					2	2	2	2	2	2	2	2	2	2	2	4	2	2	3	2	16	19	35	3	4	4	4	3	4	4	3	4	3	3	3	4	1	4	4	29	26	55
36					3	3	3	3	3	4	3	4	4	3	4	3	3	3	3	2	26	25	51	3	4	4	3	4	4	3	3	4	4	3	1	4	3	4	4	28	27	55
37					3	3	2	2	2	3	3	3	3	3	4	4	3	3	3	3	21	26	47	4	4	4	3	3	4	4	3	4	3	3	3	3	1	1	3	29	21	50
40					3	3	4	4	4	3	3	3	3	3	3	4	2	3	3	3	27	24	51	3	4	4	4	3	3	4	4	4	3	4	4	4	3	4	4	29	30	59
19					4	4	3	3	4	3	3	3	2	2	4	4	4	2	4	2	27	24	51	3	4	4	4	4	4	4	4	3	3	4	4	4	4	3	4	31	29	60
32					3	3	3	4	4	4	4	3	4	3	4	3	3	3	4	4	28	28	56	4	4	4	4	4	4	4	4	4	3	3	3	4	4	4	4	32	29	61
33					2	3	2	2	2	3	2	3	3	2	3	2	2	1	2	2	19	17	36	4	4	4	4	4	4	4	4	4	4	4	4	4	4	4	4	32	32	64
34					2	2	2	2	2	3	3	4	4	3	4	2	3	2	3	2	20	23	43	3	4	4	4	4	4	4	4	4	4	4	1	4	1	4	4	31	26	57
38					2	3	3	2	3	3	3	3	4	3	4	3	3	3	3	3	22	26	48	3	4	4	4	4	4	4	4	4	4	4	4	4	4	4	4	31	32	63
39					3	3	4	2	4	4	2	4	3	2	4	1	3	3	3	4	26	23	49	3	3	4	1	4	4	3	4	3	3	4	1	3	1	4	4	26	23	49
41					3	3	3	3	3	4	3	3	4	3	4	3	3	3	3	3	25	26	51	4	4	4	4	4	4	4	4	3	4	4	4	4	4	4	4	32	31	63
42					3	3	3	3	3	3	3	3	3	4	4	3	3	3	3	4	24	27	51	4	4	4	4	4	4	4	4	4	4	4	4	4	4	4	4	32	32	64
43					3	3	3	2	2	3	2	4	4	3	4	4	2	2	2	2	22	23	45	3	4	4	3	1	4	4	4	3	4	3	1	1	3	3	3	27	21	48
44					1	2	1	1	2	2	2	2	1	1	4	1	2	1	3	2	13	15	28	4	4	4	3	4	4	4	3	3	3	4	3	3	1	1	4	30	22	52
45					3	3	3	3	4	4	4	3	4	3	4	3	3	4	4	4	27	29	56	4	4	4	4	4	4	4	4	4	3	4	3	4	4	4	4	32	30	62
46					3	3	3	3	4	4	3	2	4	3	2	4	4	2	3	4	25	26	51	4	4	4	3	4	4	4	4	4	4	3	4	4	4	4	4	31	31	62
47					3	3	3	2	3	3	3	2	3	3	4	3	2	2	3	4	22	24	46	4	4	4	4	4	4	4	4	4	4	4	4	3	3	4	4	32	30	62
48					2	3	3	2	2	4	3	3	4	3	2	4	2	3	3	4	22	25	47	4	4	4	3	3	4	4	3	3	3	3	4	3	3	3	4	29	26	55
49					2	3	3	2	2	4	3	3	4	3	2	4	2	3	3	4	22	25	47	4	4	4	3	3	4	4	3	3	3	3	4	3	3	3	4	29	26	55
																					0	0	0																	0	0	0
																					0	0	0																	0	0	0
																					0	0	0																			0
					2.91489	3.14894	3.14894	2.76596	3.10638	3.42553	3.14894	3	3.31915	2.89362	3.48936	3.29787	3.12766	2.65957	3.2766	2.95745				5.68817	6.42391	6.69565	6.02151	5.82796	6.75	6.15217	5.7957	5.66667	5.25	6	5.23077	6.03226	4.41935	5.93548	6.02151	8.76923	7.77622	5.86944	8.54348	9.57778	9.28889	8.47826	8.69565	9.59091	8.71111
					2.95745	3.19149	3.3617	2.97872	3.12766	3.40426	2.97872	2.97872	3.2766	2.91489	3.53191	3.31915	3.17021	2.70213	3.40426	3.17021				3.48936	3.80435	3.91304	3.6087	3.52174	3.93478	3.69565	3.52174	3.45652	3.28261	3.63043	3.26087	3.63043	2.86957	3.54348	3.6087
1				T=0	C	B	B	C	B	B	B	B	B	C	B	B	B	C	B	B
1				T=1	B	B	B	B	B	B	B	B	B	B	B	B	B	B	B	B				-1
2																								0
3					0.985612	0.986667	0.936709	0.928571	0.993197	1.00625	1.05714	1.00714	1.01299	0.992701	0.987952	0.99359	0.986577	0.984252	0.9625	0.932886				1
4																								1
5																								0
6																								0
7					137	148	148	130	146	161	148	141	156	136	164	155	147	125	154	139	2335			0
8					164	179	184	170	166	185	174	166	163	155	170	154	171	135	167	170	2673			1
9					0.835366	0.826816	0.804348	0.764706	0.879518	0.87027	0.850575	0.849398	0.957055	0.877419	0.964706	1.00649	0.859649	0.925926	0.922156	0.817647	0.87355			1
10																								1
11																								1
12																								1
13																								1
14																								1
15																								0
16																								0
21																								0
23																								0
22																								1
18																								0
24																								0
25																								0
31																								2
17																								0
26																								0
28																								-1
29																								-1
30																								0
35																								1
36																								0
37																								1
40																								0
19																								-1
32																								1
33																								2
34																								1
38																								1
39																								0
41																								1
42																								1
43																								0
44																								3
45																								1
46																								1
47																								1
48																								2
49																								2
[truncated: 114 more columns]

## Sheet: Sheet1
CS_PAM				ITEM
0	nvt
1	Niet belangrijk		1	Geheel mee oneens
2	Enigszins belangrijk		2	mee oneens
3	Belangrijk		3	mee eens
4	Uitermatie belangrijk		4	geheel mee eens
